# Supplementary material for: Exome sequencing reveals predominantly de novo variants in disorders with intellectual disability (ID) in the founder population of Finland
Source: Hum Genet. 2021 Mar 12;140(7):1011–29. doi: 10.1007/s00439-021-02268-1 (PMC8197721; doi:10.1007/s00439-021-02268-1)
Supplement: Supplementary file 11 — Supplementary file11 (XLSX 41 KB) [file 439_2021_2268_MOESM11_ESM.xlsx]

## Sheet: Supplementary Table 1
Family	Gene	Variant	ACMG	Variant type	GnomAD PopMax* Allele frequency (AF)	GnomAD FIN* Allele frequency (AF)	GnomAD NFE* Allele frequency (AF)	GnomAD PopMax** Allele frequency (AF)	GnomAD FIN** Allele frequency (AF)	GnomAD NFE** Allele frequency (AF)	TOPMed Allele frequency (AF)	CADD	GERP++RS	ADA SCORE	HSF	ACMG evidence	SIFT_score	SIFT_converted_rankscore	SIFT_pred	Polyphen2_HDIV_score	Polyphen2_HDIV_rankscore	Polyphen2_HDIV_pred	Polyphen2_HVAR_score	Polyphen2_HVAR_rankscore	Polyphen2_HVAR_pred	LRT_score	LRT_converted_rankscore	LRT_pred	MutationTaster_score	MutationTaster_converted_rankscore	MutationTaster_pred	MutationAssessor_score	MutationAssessor_score_rankscore	MutationAssessor_pred	FATHMM_score	FATHMM_converted_rankscore	FATHMM_pred	PROVEAN_score	PROVEAN_converted_rankscore	PROVEAN_pred	VEST3_score	VEST3_rankscore	MetaSVM_score	MetaSVM_rankscore	MetaSVM_pred	MetaLR_score	MetaLR_rankscore	MetaLR_pred	M-CAP_score
Known gene - known variant
FIN3	PPP2R5D	NM_006245.4:c.592G>A:p.(E198K)	P	missense	.	.	.	.	.	.	.	33	5.84	.	.	PS1, PM6, PM2, PP3, PS3	0	0.912	D	1	0.899	D	0.98	0.832	D	0	0.843	D	1	0.81	D	4.07	0.972	H	0.46	0.563	T	-3.82	0.72	D	0.893	0.887	0.403	0.891	D	0.608	0.861	D	0.287
FIN11	CYFIP2	NM_001291722.2:c.1993G>A:p.(E665K)	P	missense	.	.	.	.	.	.	.	35	5.63	.	.	PS1, PS2, PM2, PP3	0.002	0.721	D	0.999	0.899	D	0.94	0.774	D	0	0.843	D	1	0.81	D	2.765	0.81	M	1.82	0.25	T	-3.59	0.716	D	0.93	0.923	-0.576	0.658	T	0.227	0.592	T	0.024
FIN17	MED12	NM_005120.3:c.2881C>T:p.(R961W)	P	missense	.	.	.	.	.	.	.	35	5	.	.	PS1, PM2, PP3, PS3	0.002	0.721	D	0.997	0.715	D	0.913	0.631	D	0	0.629	D	1	0.588	A	1.1	0.281	L	-1.28	0.794	T	-2.43	0.532	N	0.828	0.816	0.16	0.852	D	0.504	0.813	D	0.315
FIN24	ACTB	NM_001101.5:c.1043C>T:p.(S348L)	P	missense	.	.	.	.	.	.	.	30	4.66	.	.	PS1, PS2, PM2, PP3	.	.	.	1	0.899	D	1	0.971	D	0	0.537	D	0.999	0.468	D	3.985	0.967	H	-3.71	0.954	D	-3.31	0.659	D	0.888	0.876	1.077	0.988	D	0.946	0.982	D	0.413
FIN37	DYNC1H1	NM_001376.5:c.4700G>A:p.(R1567Q)	P	missense	.	.	.	.	.	.	.	34	4.88	.	.	PS1, PS2, PM2, PP3	0.001	0.784	D	1	0.899	D	0.991	0.782	D	0	0.843	D	1	0.81	D	3.3	0.907	M	0.02	0.623	T	-3.77	0.714	D	0.726	0.725	0.108	0.843	D	0.487	0.805	T	0.826
FIN38	CRADD	NM_003805.5:c.509G>A:p.(R170H)***	P	missense	0.0049	0.0049	0.0001	0.006	0.006	0.0001	3.778e-05	27	4.69	.	.	PS1, PS3, PP3	0.03	0.453	D	0.995	0.657	D	0.616	0.494	P	0.002	0.371	N	1	0.81	D	2.215	0.627	M	-2.18	0.867	D	-2.17	0.49	N	0.4	0.468	0.394	0.89	D	0.64	0.874	D	0.056
FIN52	HUWE1	NM_031407.7:c.9208C>T:p.(R3070C)	P	missense	.	.	.	.	.	.	.	34	5.88	.	.	PS1, PS2, PM2, PP3	0	0.912	D	1	0.899	D	0.995	0.818	D	0	0.513	D	1	0.81	D	3.52	0.931	H	-1.6	0.822	D	-7.46	0.949	D	0.616	0.925	0.726	0.935	D	0.774	0.923	D	0.91
Known gene - novel variant
FIN6	HNRNPK	NM_031263.4:c.1294delG:p.(D432fs)	P	frameshift indel	.	.	.				.	.	.	.	.	PVS1, PM6, PM2	.	.	.	.	.	.	.	.	.	.	.	.	.	.	.	.	.	.	.	.	.	.	.	.	.	.	.	.	.	.	.	.	.
FIN12	ARX	NM_139058.3:c.558_560dup:p.(P187dup)	VUS	nonframeshift indel	.	.	.	0.0024	0.0024	0	7.556e-06	.	.	.	.	PM2	.	.	.	.	.	.	.	.	.	.	.	.	.	.	.	.	.	.	.	.	.	.	.	.	.	.	.	.	.	.	.	.	.
FIN14	CTBP1	NM_001328.3:c.158_160del:p.(F53del)	LP	nonframeshift indel	.	.	.	.	.	.	.	.	.	.	.	PS2, PM2, PM4	.	.	.	.	.	.	.	.	.	.	.	.	.	.	.	.	.	.	.	.	.	.	.	.	.	.	.	.	.	.	.	.	.
FIN20	CHAMP1	NM_032436.4:c.1858A>T:p.(K620*)	P	nonsense	.	.	.	.	.	.	.	40	5.6	.	.	PVS1, PS2, PM2	.	.	.	.	.	.	.	.	.	0.001	0.413	D	1	0.81	D	.	.	.	.	.	.	.	.	.	.	.	.	.	.	.	.	.	.
FIN33	RAI1	NM_030665.4:c.3594G>T:p.(R1198S)	LP	missense	.	.	.	.	.	.	.	14.55	2.1	.	.	PS2, PM2	0.005	0.632	D	0.02	0.17	B	0.016	0.166	B	0.002	0.37	N	1	0.09	N	2.08	0.576	M	-0.15	0.652	T	-0.07	0.08	N	0.273	0.352	-0.99	0.326	T	0.156	0.489	T	0.014
FIN36	LAMB1	NM_002291.2:c.5002delG:p.(E1668fs)	LP	frameshift indel	4.62e-05	4.62e-05	0	.	.	.	.	.	.	.	.	PVS1, PM2	.	.	.	.	.	.	.	.	.	.	.	.	.	.	.	.	.	.	.	.	.	.	.	.	.	.	.	.	.	.	.	.	.
FIN36	LAMB1	NM_002291.2:c.2315-28A>G	VUS	splicing (3' branch point)	0.0024	0.0024	1.857e-05	0.0023	0.0023	0.0003	7.556e-06	2.793	-4.39	.	Alteration of auxiliary sequences; New Donor splice site; possible branch point area	PM2, PM3	.	.	.	.	.	.	.	.	.	.	.	.	.	.	.	.	.	.	.	.	.	.	.	.	.	.	.	.	.	.	.	.	.
FIN38	CRADD	NM_003805.5:c.2T>C:p.(M1?)	P	start loss	.	.	.	.	.	.	.	25.6	5.19	.	.	PVS1, PM2, PM3	0	0.912	D	0.984	0.764	D	0.946	0.782	D	0	0.843	D	1	0.81	D	.	.	.	0.46	0.563	T	-5.99	0.894	D	0.91	0.904	-0.264	0.76	T	0.35	0.715	T	0.237
FIN42	P4HTM	NM_177939.2:c.1238C>T:p.(P413L)	LP	missense	0.0006	0.0006	0	.	.	.	3.778e-06	34	5.53	.	.	PM2, PP3, PP1-M	0.001	0.784	D	0.997	0.899	D	0.985	0.971	D	0	0.843	D	1	0.81	D	3.09	0.877	M	-0.31	0.68	T	-8.72	0.98	D	0.811	0.974	0.31	0.877	D	0.59	0.853	D	0.245
FIN49	SCN1A	NM_001202435.3:c.1891A>G:p.(M631V)	VUS	missense	.	.	.	6.48e-05	0	6.48e-05	.	0.853	3.88	.	.	PM2, PP2	0.599	0.082	T	0	0.2	B	0	0.263	B	0.048	0.233	N	0.946	0.266	N	-0.135	0.045	N	-2.57	0.897	D	-0.46	0.15	N	0.241	0.295	-0.739	0.585	T	0.323	0.692	T	0.04
FIN53	TRIO	NM_007118.4:c.3908C>T:p.(T1303I)	LP	missense	.	.	.	.	.	.	.	32	6.03	.	.	PM2, PP2, PP3, PM1	0	0.912	D	1	0.899	D	0.999	0.916	D	0	0.843	D	1	0.81	D	4.59	0.992	H	0.38	0.576	T	-5.02	0.841	D	0.779	0.831	0.397	0.891	D	0.557	0.838	D	0.19
FIN53	SON	NM_138927.4:c.6869A>C:p.(Q2290P)	VUS	missense	.	.	.	.	.	.	.	23.4	5.85	.	.	PM2, PP3	0.027	0.465	D	0.995	0.764	D	0.852	0.807	P	0	0.523	D	1	0.53	D	2.385	0.689	M	2.47	0.148	T	-5.04	0.826	D	0.903	0.985	-1.086	0.063	T	0.101	0.374	T	0.013
FIN-ID4	KIAA2022	NM_001008537.3:c.3244C>T:p.(Q1082*)	P	nonsense	.	.	.	.	.	.	.	39	5.28	.	.	PVS1, PS2, PM2	.	.	.	.	.	.	.	.	.	0	0.629	D	1	0.81	A	.	.	.	.	.	.	.	.	.	.	.	.	.	.	.	.	.	.
FIN-ID8	GRIN2A	NM_001134408.2:c.452_463del:p.(I151_A155delinsT)	LP	nonframeshift indel	.	.	.	.	.	.	.	.	.	.	.	PM2, PM4, PP1, PP3	.	.	.	.	.	.	.	.	.	.	.	.	.	.	.	.	.	.	.	.	.	.	.	.	.	.	.	.	.	.	.	.	.
FIN-ID10	ANKRD11	NM_001256183.2:c.6793delG:p.(A2265fs)	P	frameshift	.	.	.	.	.	.	.	.	.	.	.	PVS1, PS2, PM2	.	.	.	.	.	.	.	.	.	.	.	.	.	.	.	.	.	.	.	.	.	.	.	.	.	.	.	.	.	.	.	.	.
Known gene - novel variant - phenotypic expansion
FIN5	SAMD9L	NM_001350084.2:c.2722A>G:p.(I908V)	LP	missense	.	.	.	.	.	.	.	11.85	5.22	.	.	PS2, PM2	0.246	0.173	T	0.4	0.33	B	0.121	0.307	B	0.049	0.232	N	0.999	0.219	N	2.3	0.659	M	1.83	0.248	T	-0.26	0.112	N	0.179	0.218	-1.026	0.217	T	0.063	0.263	T	0.003
FIN8	BCL11A	NM_022893.4:c.977C>A:p.(T326K)	LP	missense	.	.	.	.	.	.	.	26	5.84	.	.	PS2, PM2, PP3, PP2	0.058	0.632	T	0.968	0.559	D	0.596	0.508	P	0	0.629	D	1	0.81	D	1.24	0.311	L	3.11	0.082	T	-1.93	0.452	N	0.759	0.821	-1.08	0.073	T	0.033	0.143	T	0.032
FIN28	MECP2	NM_001110792.2:c.1174_1199del:p.(V392fs)	P	frameshift indel	.	.	.	.	.	.	.	.	.	.	.	PVS1, PM2, PM6, PP5	.	.	.	.	.	.	.	.	.	.	.	.	.	.	.	.	.	.	.	.	.	.	.	.	.	.	.	.	.	.	.	.	.
FIN35	MYT1	NM_004535.3:c.790G>C:p.(E264Q)	LP	missense	.	.	.	.	.	.	.	17.3	3.77	.	.	PS2, PM2	0.123	0.289	T	0.18	0.274	B	0.064	0.257	B	0.506	0.119	U	1	0.81	D	0	0.065	N	-0.73	0.731	T	-0.52	0.162	N	0.225	0.301	-0.945	0.419	T	0.168	0.507	T	0.023
FIN35	COL9A2	NM_001852.4:c.1145G>T:p.(G382V)	LP	missense	.	.	.	.	.	.	.	33	5.74	.	.	PS2, PM2, PP3	0	0.912	D	1	0.899	D	1	0.971	D	0	0.843	D	1	0.81	D	4.595	0.993	H	-5.89	0.994	D	-8.04	0.966	D	0.978	0.98	1.002	0.972	D	0.989	0.997	D	0.721
FIN-AIC3	ZC3H14	NM_207661.2:c.1177+9T>C (splice region)	VUS	splicing	0.0035	0.0035	0.0005	0.0049	0.0049	0.0023	0.00032113	14.22	1.59	.	5' donor; no effect on splicing predicted	PM2	.	.	.	.	.	.	.	.	.	.	.	.	.	.	.	.	.	.	.	.	.	.	.	.	.	.	.	.	.	.	.	.	.
Alternate inheritance model
FIN7	UBA7	NM_003335.3:c.1904+3A>G (splicing)	NA (VUS)	splicing	.	.	.	.	.	.	.	18.29	3.58	0.9332	Broken WT Donor Site	NA	.	.	.	.	.	.	.	.	.	.	.	.	.	.	.	.	.	.	.	.	.	.	.	.	.	.	.	.	.	.	.	.	.
FIN46	DDX47	NM_016355.4:c.1129C>A:p.(R377S)	NA (VUS)	missense	.	.	.	.	.	.	.	30	5.75	.	.	NA	0.002	0.784	D	0.201	0.539	B	0.308	0.549	B	0	0.843	D	1	0.81	D	0.655	0.162	N	0.92	0.445	T	-4.78	0.819	D	0.744	0.74	-0.992	0.32	T	0.168	0.508	T	0.017
FIN-ID9	DHX58	NM_024119.3:c.1910G>A:p.(S637N)	NA (VUS)	missense	1.771e-05	0	1.771e-05				3.778e-06	11.78	3.12	.	.	NA	1	0.01	T	0.001	0.067	B	0.007	0.121	B	0.001	0.39	N	0.939	0.372	D	1.13	0.29	L	0.85	0.471	T	2.22	0.003	N	0.076	0.067	-1.041	0.171	T	0.057	0.238	T	0.005
Candidate variants In potential novel genes
FIN4	NTRK1	NM_002529.3:c.2271C>G:p.(Y757*) and c.2271C>T:p.(Y757=) (mixture of both variants)	NA (VUS)	nonsense	.	.	.	.	.	.	.	38	0.887	.	.	NA	.	.	.	.	.	.	.	.	.	0	0.537	D	1	0.81	D	.	.	.	.	.	.	.	.	.	.	.	.	.	.	.	.	.	.
FIN21	SYPL1	NM_006754.4:c.152G>A:p.(C51Y)	NA (VUS)	missense	0.0064	0.0064	0.0007	0.0066	0.0066	0.0027	0.00024557	28.8	4.97	.	.	NA	0	0.912	D	1	0.899	D	0.993	0.797	D	0	0.843	D	1	0.588	D	3.155	0.887	M	1.69	0.27	T	-7.65	0.96	D	0.801	0.832	-0.558	0.665	T	0.214	0.575	T	0.034
FIN23	ITPR2	NM_002223.4:c.541A>G:p.(K181E)	NA (VUS)	missense	.	.	.	.	.	.	.	28.7	5.02	.	.	NA	0.001	0.784	D	0.994	0.647	D	0.928	0.645	D	0	0.843	D	1	0.588	D	3.07	0.873	M	-4.88	0.983	D	-3.69	0.704	D	0.812	0.801	1.094	0.994	D	0.965	0.989	D	0.158
FIN27	ZKSCAN1	NM_001287054.3:c.1302C>G:p.(F434L)	NA (VUS)	missense	.	.	.	.	.	.	.	27.8	4.19	.	.	NA	0	0.912	D	1	0.899	D	0.997	0.85	D	0	0.629	D	0.983	0.423	D	2.915	0.845	M	0.88	0.46	T	-5.95	0.891	D	0.924	0.918	-0.534	0.674	T	0.261	0.633	T	0.016
FIN32	ZFR	NM_016107.5:c.2667C>G:p.(D889E)	NA (VUS)	missense	.	.	.	.	.	.	.	23.9	5.49	.	.	NA	0.003	0.682	D	0.992	0.629	D	0.992	0.79	D	0	0.843	D	1	0.81	D	2.08	0.576	M	1.21	0.372	T	-3.27	0.655	D	0.665	0.676	-0.714	0.598	T	0.227	0.592	T	0.015
FIN45	POLR2F	NM_001301130.2:c.294-2A>G (splicing)	NA (VUS)	splicing	.	.	.	.	.	.	.	23.2	4.42	0.7508	New cryptic 3' Acceptor splice site -2	NA	.	.	.	.	.	.	.	.	.	.	.	.	1	0.81	D	.	.	.	.	.	.	.	.	.	.	.	.	.	.	.	.	.	.
FIN47	DNAH3	NM_017539.2:c.11965A>G:p.(I3989V)	NA (VUS)	missense	.	.	.	.	.	.	.	25.8	5.55	.	.	NA	0.022	0.486	D	0.999	0.764	D	0.998	0.875	D	0	0.843	D	1	0.81	D	1.425	0.359	L	3.08	0.085	T	-0.87	0.236	N	0.392	0.452	-1.147	0.011	T	0.052	0.221	T	0.014
FIN-ID3	ERGIC3	NM_015966.3:c.717+1G>A (splicing)	NA (VUS)	splicing	0.0002	0.0002	0	0.0003	0.0003	0	.	28.2	4.62	1	Broken WT Donor Site	NA	.	.	.	.	.	.	.	.	.	.	.	.	1	0.81	D	.	.	.	.	.	.	.	.	.	.	.	.	.	.	.	.	.	.
FIN-AIC2	KIF1B	NM_183416.4:c.2066C>T:p.(P689L)	NA (VUS)	missense	0.0007	0.0007	2.639e-05	0.0012	0.0012	0	3.778e-06	19.56	6.13	.	.	NA	0.001	0.784	D	1	0.899	D	0.983	0.742	D	.	.	.	1	0.81	D	.	.	.	-0.72	0.73	T	-4.45	0.777	D	0.422	0.48	0.151	0.851	D	0.582	0.85	D	0.06
FIN-AIC2	KIF1B	NM_015074.3:c.2543C>T:p.(P848L)	NA (VUS)	missense	.	.	.	.	.	.	.	24.4	5.74	.	.	NA	0.673	0.045	T	0.33	0.899	B	0.057	0.875	B	0	0.843	D	1	0.81	D	1.955	0.53	M	-0.58	0.725	T	-3.76	0.746	D	0.921	0.918	-0.483	0.693	T	0.331	0.699	T	0.011
* based on gnomADv2.1.1 exomes
** based on gnomADv2.1.1 genomes
***known variant in trans with novel variant NM_003805.5:c.2T>C:p.(M1?)
[truncated: 50 more columns]
